# Supplementary material for: Poly(vinylidene fluoride) Intestinal Sleeve Implants for the Treatment of Obesity and Type 2 Diabetes
Source: Polymers (Basel). 2022 May 27;14(11):2178. doi: 10.3390/polym14112178 (PMC9183030; doi:10.3390/polym14112178)
Supplement: Supplementary file 1 [file polymers-14-02178-s001.zip]

Archive with 1 entries (1 files):
- polymers-1717195-supplementary.pdf
